# Supplementary material for: A new optimization algorithm based on mimicking the voting process for leader selection
Source: PeerJ Comput Sci. 2022 May 13;8:e976. doi: 10.7717/peerj-cs.976 (PMC9138015; doi:10.7717/peerj-cs.976)
Supplement: Supplemental Information 3 — The main implementation code that call the information of the objective functions (including: number of variables, upper and lower band of variables, and mathematical formula of the objective function). This code then puts the objective function information as the input of the EBOA optimizer to determine its optimal solution. [file peerj-cs-08-976-s003.m]

%% 
% Election-Based Optimization Algorithm: A New Human-Based Metahurestic Algorithm
% PeerJ
% Pavel Trojovský1 and Mohammad Dehghani
% Department of Mathematics, Faculty of Science, University of Hradec Králové, 50003 Hradec Králové, Czech Republic

% " Optimizer"
%%
clc
clear
close all
%%

%%
Fun_name='F1'; % number of test functions: 'F1' to 'F23'

SearchAgents=30;                      % population members 
Max_iterations=1000;                  % maximum number of iteration
[lowerbound,upperbound,dimension,fitness]=fun_info(Fun_name); % Object function information
[Best_score,Best_pos,EBOA_curve]=EBOA(SearchAgents,Max_iterations,lowerbound,upperbound,dimension,fitness);  % Calculating the solution of the given problem using EBOA 

%%

display(['The best solution obtained by EBOA for ' [num2str(Fun_name)],'  is : ', num2str(Best_pos)]);
display(['The best optimal value of the objective funciton found by EBOA  for ' [num2str(Fun_name)],'  is : ', num2str(Best_score)]);


        
